# Supplementary material for: Familial Dysautonomia (FD) Human Embryonic Stem Cell Derived PNS Neurons Reveal that Synaptic Vesicular and Neuronal Transport Genes Are Directly or Indirectly Affected by IKBKAP Downregulation
Source: PLoS One. 2015 Oct 5;10(10):e0138807. doi: 10.1371/journal.pone.0138807 (PMC4593545; doi:10.1371/journal.pone.0138807)
Supplement: S1 Table — The major enriched GO analysis groups from the cDNA array chip showing processes (A) and gene functions (B). The enrichment groups are arranged by number of downregulated and upregulated genes detected in each group. Only genes above 2-fold change are included. FDR q-value (adjusted p-values of result significance), Enrichment = ((number intersection genes / input genes) / (total number of genes of specific GO term / background genes)). (XLSX) [file pone.0138807.s007.xlsx]

## Sheet: גיליון1
Process description	FDR q-value	Enrichment	Gene number
Downregulated genes
cytoskeleton organization	0.0299	1.86	36
axon guidance	3.68e-05	2.79	34
nervous system development	1.17e-06	3.44	33
positive regulation of GTPase activity	0.0042	3.22	17
neuron migration	9.39e-05	4.66	16
neuron projection development	0.0489	3.27	11
membrane depolarization	0.0232	3.98	10
regulation of dendrite development	0.0426	3.91	9
neuron-neuron synaptic transmission	0.00967	5.65	8
synapse assembly	0.0208	5.02	8
filopodium assembly	0.00293	8.24	7
regulation of neuronal synaptic plasticity	0.04	5.07	7
behavioral response to pain	0.055	9.41	4
regulation of neuron migration	0.0425	16.94	3
Upregulated genes
cell adhesion	0.00013	4.87	15
embryonic limb morphogenesis	5.95e-07	26.34	9
regulation of cell migration	0.00851	5.48	9
tube formation	0.0116	12.25	5
collagen fibril organization	0.000175	32.44	5
regulation of skeletal muscle fiber development	0.00908	20.87	4
embryonic skeletal joint morphogenesis	0.0046	55.39	3
Function description	FDR q-value	Enrichment	Gene number
Downregulated genes
calcium ion binding	2.21e-05	2.39	52
actin binding	0.0623	2.09	26
GTPase activator activity	0.116	2.23	19
calmodulin binding	0.0161	3.16	18
extracellular-glutamate-gated ion channel activity	0.0657	7.43	5
GABA-A receptor activity	0.0685	7.43	5
clathrin binding	0.0624	7.84	5
AMPA selective glutamate receptor activity	0.0448	21.18	3
benzodiazepine receptor activity	0.106	14.12	3
intermediate filament binding	0.103	14.12	3
Upregulated genes
extracellular matrix structural constituent	0.00286	18.95	6
collagen binding	0.00228	26.67	5
calcium ion binding	0.0248	4.29	11
sulfur compound binding	0.00784	10.06	7
heparin binding	0.00999	11.25	6
