# Supplementary material for: Familial Dysautonomia (FD) Human Embryonic Stem Cell Derived PNS Neurons Reveal that Synaptic Vesicular and Neuronal Transport Genes Are Directly or Indirectly Affected by IKBKAP Downregulation
Source: PLoS One. 2015 Oct 5;10(10):e0138807. doi: 10.1371/journal.pone.0138807 (PMC4593545; doi:10.1371/journal.pone.0138807)
Supplement: S3 Table — Cross-referencing genes with their expression levels difference of >2 fold change for hESC p<0.05 or >1.5 fold change p<0.05 for iPSC and hOE-MSC between WT and FD were considered for analysis. (XLSX) [file pone.0138807.s009.xlsx]

## Sheet: Table S3
Names	total	elements
hESC hFetal Brain hOE-MSC hiPSC	3	GNAO1
		PGM5
		H19
hFetal Brain hOE-MSC hiPSC	1	AJAP1
hESC hFetal Brain hOE-MSC	17	PXDN
		MAPK10
		GNG2
		IKBKAP
		C8orf46
		THBS1
		KRT18
		ST6GALNAC5
		SLC40A1
		DNM3
		LAYN
		PTPRN2
		LYN
		LOXL2
		IGF2
		NIPA1
		COL5A1
hESC hFetal Brain hiPSC	39	SYT13
		MEIS2
		TPBG
		ENO2
		NEFL
		SULF2
		NET1
		GPR124
		NLGN4X
		GNG3
		MYT1L
		PDE5A
		ELOVL2
		NTNG1
		OLFML3
		NCAN
		CTSO
		BAALC
		CYBRD1
		SYT4
		PTN
		ARHGAP28
		FBLN1
		ANKS1B
		HMP19
		RAB6B
		BMP4
		DHRS3
		DAB2
		CXCL12
		EGFL6
		KIAA1409
		SMOC1
		TMEM163
		NRCAM
		GPM6B
		DDR2
		CDH4
		SCG5
hOE-MSC hiPSC	3	PCDHB18
		RAB11FIP1
		DYNC1I1
hESC hOE-MSC	9	TNS3
		PRR16
		HAPLN3
		PTPRJ
		ITGA7
		ADAMTSL1
		IL1R1
		C7orf58
		ABHD3
hFetal Brain hOE-MSC	40	RTKN2
		EMP2
		C5orf13
		HLF
		CAPN6
		IGF2AS
		IMPA2
		NR4A3
		MDFI
		FILIP1
		ANXA2P3
		THRA
		AKR1C1
		MAF
		PNPLA7
		CCBE1
		SOBP
		PLEKHA6
		ACVRL1
		C2orf27A
		PPP1R3B
		C9orf95
		COX1
		BMPER
		ANGPT1
		PACSIN1
		TMCO4
		FAIM2
		NLGN1
		PLBD1
		PNMAL1
		FBXO41
		FOXF1
		MAGEL2
		LOC100129104
		CTNNAL1
		PCP4
		NRG1
		IGF2BP1
		TNNT1
hESC hiPSC	35	ITGA5
		PIR
		ISL1
		EIF1AX
		GCA
		MEIS1
		WNT5A
		FAM122B
		RPS4Y1
		PLOD2
		ATG4A
		GPC4
		MAN1A1
		TCEAL7
		PJA1
		HTATSF1
		GAS1
		PDK3
		BNC2
		SAT1
		PSD3
		ID3
		RERG
		GPR176
		CDH6
		SLC17A7
		P4HA2
		OTX2
		THBS2
		CRYZ
		FEZF2
		LRP4
		SEMA5A
		COL6A1
		DACT1
hFetal Brain hiPSC	76	PNCK
		RDH10
		SHC1
		B4GALNT1
		UGT2B7
		PGBD5
		FIGF
		GDF10
		CPEB3
		TF
		REM2
		NHLH2
		RIMBP2
		IL13RA1
		ELF4
		NRXN1
		PLS3
		ZMYND10
		GRIN3A
		DEPDC1
		PLAT
		SRPX2
		MGAT4C
		HIST1H2AC
		CRMP1
		SRPX
		TM4SF1
		SHANK2
		KIAA1211
		LAMP2
		PPIC
		NOVA1
		SH3GL2
		DLK1
		ASB9
		ATP6V0E2
		SYNGR1
		CBFA2T3
		DIAPH2
		LGALS1
		ITGA1
		MAPT
		SLC32A1
		LEF1
		TMEM132C
		SVOP
		SCAMP5
		CYYR1
		TUBB3
		S100A11
		LYPD1
		CREB3L2
		BTBD3
		CD24
		NAP1L3
		NELL1
		PCDH19
		SPOCK2
		ABAT
		TMEM35
		LHX6
		BEX1
		DNAJB5
		MORC4
		ITGA9
		CCDC85A
		RGMA
		TJP2
		FZD6
		NOV
		CTNNA2
		KIF3C
		FAM38A
		HDC
		HEYL
		CTSC
hESC hFetal Brain	403	FSTL1
		ABCA3
		MLC1
		KCNMA1
		C1RL
		TPX2
		FAM134B
		GNAL
		RTN1
		MSRB3
		PDE1C
		SLC16A14
		WSCD1
		B3GAT1
		PCOLCE
		CXADR
		LRFN5
		A2M
		VGLL3
		LGI2
		TMEM63C
		ROR2
		FOXM1
		VAT1L
		SERPING1
		CDH10
		QPRT
		ID1
		CLCN4
		EDNRA
		TMEM200A
		TSPAN7
		LTBP1
		PENK
		PCDH18
		MOBKL2B
		DPYD
		NKAIN3
		CNTN2
		LONRF2
		2015-09-03
		AHR
		LOXL1
		SORBS2
		SCN1A
		OLFML2A
		IFI16
		ZCCHC12
		DCX
		PLSCR4
		KCNK10
		RALGPS1
		ARHGAP42
		CRABP1
		SLC35F1
		GPR158
		CAMK2B
		SVEP1
		KCND3
		LXN
		COL5A2
		RAB9B
		DSE
		LRP1B
		HBP1
		GRIA1
		EHD2
		FGF12
		CHN2
		RUNX1T1
		CTSK
		S100B
		LOC643763
		WIF1
		CALB2
		TMOD2
		FLI1
		LUZP2
		ITGB8
		GAP43
		ZNF536
		MAP6
		CDH11
		PPM1E
		MME
		NELL2
		ARHGAP10
		KCNIP1
		NUF2
		PCYT1B
		KIF1B
		KIF5C
		GPM6A
		COLEC12
		REEP1
		DPP6
		ADCY1
		FHOD3
		EFR3B
		GADD45B
		EFEMP1
		IGSF21
		SYP
		SYN2
		KLHDC8A
		EMCN
		LUM
		C1S
		GRM3
		CD302
		ERAP2
		TMBIM1
		NOL4
		FCGRT
		CENPE
		NRN1
		SLC22A23
		OGN
		FAM171B
		ISLR
		POSTN
		SERTAD4
		SCG2
		MMP14
		LOC440905
		PPFIA2
		MYLK
		LRP8
		HSPA12B
		C2orf80
		FEZ1
		FBLN2
		WNT11
		NRG3
		CPEB4
		CKMT1A
		TBX3
		BTBD11
		NID2
		C5orf30
		SYT11
		SOCS1
		C6orf174
		RAB34
		C20orf103
		COL16A1
		GPR56
		GPX8
		VASN
		TFPI
		MECOM
		SCG3
		SCN7A
		GABRB3
		TRPM3
		LPPR1
		KIF1A
		SEZ6L
		MKI67
		KANK2
		CDH7
		LOXL4
		FGF13
		SULF1
		UNC80
		GABRG2
		ISLR2
		NDRG4
		GPC3
		KCNQ3
		FZD3
		MASP1
		ASTN1
		CENPK
		SPHKAP
		CHRM3
		GABBR2
		DCN
		KIAA1598
		APC
		FAM111B
		LPPR5
		ROR1
		SYNM
		COL1A2
		MAB21L1
		REEP2
		PYCARD
		KCNS3
		SHMT2
		TMEM130
		CXCL14
		MPPED2
		MPZL2
		LAMA2
		CTNND2
		FRMD3
		C1R
		NID1
		ODZ2
		DEPDC1B
		FAM5C
		BAI3
		FABP7
		KDELC2
		CALB1
		FKBP7
		MDGA2
		KIAA2022
		FAM129A
		TGM2
		PTPRZ1
		NFATC4
		PHACTR3
		C4orf31
		TMEM45A
		FOLH1B
		CACNA1E
		FOLH1
		ALK
		ATP11A
		BTN3A2
		MARK1
		UBA7
		C9orf150
		FZD2
		LRRC17
		SLCO3A1
		COPZ2
		NNAT
		CACNG7
		TBX2
		COL21A1
		HMCN1
		FKBP14
		VSNL1
		CDH2
		CACNA1B
		SLC1A5
		CACNG4
		MYO16
		DUSP26
		ZCCHC18
		CNR1
		GPR12
		PCLO
		SCUBE1
		BHLHE22
		KAZALD1
		SLC9A7
		LRIG3
		ZFHX4
		SNAP25
		FZD7
		GPR126
		MARVELD1
		HLA-DPA1
		FRMD6
		CD248
		ANK2
		NALCN
		VEGFC
		SDC4
		SLC1A2
		CADPS
		KIF21A
		CAPG
		DPYSL5
		KIF5A
		FBXO17
		MYO5A
		GNG4
		PAK3
		EBF1
		MEGF9
		RUNDC3B
		NEUROD1
		TNS1
		RRBP1
		PLEKHH2
		STAT6
		GREM1
		GRIA3
		NTRK3
		SHC3
		HYDIN
		KHDRBS2
		HOXA7
		PBK
		FREM2
		CLASP2
		PBX3
		C5orf23
		CCDC8
		CHAC1
		HMGA2
		SLC7A2
		WDR47
		XPR1
		DNAJC6
		ARSI
		COL3A1
		KCNK2
		SULT1E1
		C9orf4
		SORCS1
		PRKAR2B
		SYT1
		PDGFRL
		MOV10
		MFAP4
		SEMA5B
		DLG2
		TBX4
		SERPINH1
		PLXNA2
		STXBP5L
		FAP
		ATP1A2
		DUSP6
		PLCB1
		SEPP1
		LAMB1
		GRIK1
		EPB41L2
		ADAMTS1
		PPAPDC1A
		SLC9A6
		FUT9
		C11orf87
		PMP2
		PLAG1
		LEMD1
		CNTNAP3
		MDK
		ST8SIA3
		TOP2A
		KHDRBS3
		COL14A1
		TNFAIP8
		LRRC4B
		ATP8A1
		EFEMP2
		CALCRL
		CLEC1A
		PCDH10
		NEXN
		CA2
		SPC25
		CARTPT
		WNK3
		MAP2
		KIF15
		BUB1B
		NOS1AP
		C6orf118
		ZSWIM5
		SYNPR
		TTYH1
		LMO3
		MAP1B
		RARG
		GLT25D2
		SYNJ1
		HMMR
		PPP2R2B
		ETV5
		CAMKV
		RIMS2
		FRZB
		ST8SIA2
		ZMAT4
		STMN4
		WNT4
		MMRN1
		FZD1
		LAMA4
		RNF157
		IGFBP4
		KIF21B
		TMEM119
		PEG10
		DNER
		LPAR1
		ATCAY
		IGFBPL1
		LHX2
		SNAI2
		RUNDC3A
		CASK
		SNAP91
		CNPY1
		SELENBP1
		COL6A6
		STK17B
		ADD2
		LRRC3B
		SCN9A
		GRIA2
		ELMOD1
		CENPF
		TMEM178
		C6orf124
hOE-MSC	179	APBB2
		KRT16P2
		CYTB
		PELI2
		BX092067
		FAM113B
		CDK14
		SLC12A8
		KIAA1609
		RAD23B
		BX344068
		AGAP7
		SLC6A15
		CR606809
		ND3
		BC017398
		SLC9A9
		BC032569
		RAD18
		CPEB1
		RASSF5
		THC2616783
		COL7A1
		AF075027
		IL27RA
		IFI27
		BC014395
		RASSF4
		PRSS22
		FANCA
		AK025669
		SNCAIP
		THC2691500
		FAM70B
		ADAMTSL4
		BC089451
		GK5
		THAP5
		SPATA9
		BE968596
		FAM107B
		RHOV
		DENND2A
		S75896
		PROS1
		TRIM14
		PIK3CD
		PIGK
		FLJ36644
		CARD16
		ANGPTL1
		FAM84B
		GRAMD1C
		STK10
		THC2655610
		THC2543854
		ZNF493
		PTPRF
		AL536879
		OAS2
		KRT16
		AK021694
		GOLGA6L6
		MTHFD1L
		APLN
		TMEM97
		ENST00000295012
		NME5
		VMO1
		MAPRE2
		CDC42EP4
		PCDHB12
		CA314185
		THC2724353
		SOCS5
		FXYD1
		FTSJD2
		ABCC1
		POMC
		NOD2
		TXLNB
		CR622844
		AA854379
		BG682198
		C3orf55
		THC2586905
		THC2560137
		STON1-GTF2A1L
		AKT3
		STEAP1
		MYB
		IL12RB1
		SLC5A11
		LOC100133920
		GUCY1A3
		ITIH5
		LOC642413
		CLGN
		C17orf67
		C8orf58
		NANOG
		VEPH1
		RAC2
		THC2671230
		DOCK8
		H40632
		ENST00000304601
		C1QTNF5
		TNNC2
		LOC541471
		AF086154
		CD40
		UBQLNL
		LASS6
		SLC12A2
		CNGA1
		CDR2
		SERINC2
		THC2531632
		ABCA8
		MYPN
		AK128192
		BHMT2
		LOC146429
		AF052141
		ANO2
		GM2A
		SYNJ2
		THC2532455
		ARSB
		XRRA1
		SPIN4
		NCRNA00152
		AK026418
		THC2703681
		VAV2
		C8orf34
		DYNC1I2
		ADPRHL1
		FUT10
		MX2
		THC2621771
		THC2694828
		AK131288
		DHFRL1
		SH3RF2
		THC2729899
		TMEM150C
		KIF26A
		CC2D2A
		THC2611894
		TLE1
		MAOB
		USP31
		AK001007
		TAF13
		CTSL1
		FLJ39632
		CKAP2
		HNRNPM
		ANKRD2
		BC104421
		LOC100131727
		EXTL1
		LOC283788
		LASS4
		TIMP2
		ADAM22
		PYGM
		THC2653521
		BC021053
		SCN2B
		CRYGA
		TRIB2
		THC2519225
		BG118529
		HBG1
		AMZ1
		DHRS2
hiPSC	222	PDHA1
		MOSC1
		HS.486010
		FLJ20366
		HS.575072
		LOC646836
		RAB3IP
		HS.389313
		ARL4A
		MAP1LC3C
		CHRNA5
		HS.569307
		POU5F1P1
		HS.378070
		GSTA2
		APOE
		CHCHD9
		MAPK12
		CEECAM1
		C17ORF75
		PCBP4
		PRPS2
		HS.376338
		FSIP1
		OXTR
		SEC11C
		PRDX4
		GNG12
		OPRK1
		PLD1
		UBE2L6
		PRRG1
		DOCK11
		KISS1R
		FHL1
		SMC6
		PTPRH
		IQSEC2
		HS.104091
		ZNF667
		KCTD10
		AMMECR1
		LOC550112
		HS.105618
		THY1
		CNTNAP3B
		MAP7
		PTGS2
		CBS
		LOC387856
		LOC647595
		BMP2
		OLIG3
		GPX2
		HS.296031
		FZD10
		SLC37A1
		LMX1A
		C4ORF18
		GBX2
		CTSF
		POU2F2
		SMARCA1
		HS.444855
		LOC387978
		HS.580331
		HS.479342
		CGNL1
		AMY1C
		LDLRAP1
		PAX6
		TMEM166
		HS.291319
		HS.535044
		CGI-38
		NRGN
		ACSL1
		LOC644640
		RBBP7
		RAI2
		CDC42EP5
		LOC645317
		LOC654127
		HCG18
		ADH4
		C16ORF30
		SF4
		SLC15A3
		EN2
		LOC646630
		DKFZP586H2123
		TWIST2
		MGC16385
		BFSP1
		ATP6AP2
		ZNF772
		LOC145845
		RBM41
		HS.563213
		CA5B
		PTPRM
		LOC644689
		FGD3
		RAP2C
		CHURC1
		SEMA4A
		CHSY-2
		POU5F1
		FLJ21986
		RAB9A
		SP8
		NXT2
		ELK3
		PNMA3
		LOC654191
		HOXB7
		FAM36A
		C20ORF82
		HS.245814
		SLC4A4
		HS.311428
		FAM13C1
		HS.71947
		COBLL1
		CCNA1
		BID
		C21ORF56
		TTTY15
		SAMD3
		CXORF45
		MPPE1
		ATOH1
		MEOX1
		ANKRD15
		SLC25A5
		NGFB
		SLC15A4
		LOC400566
		STIM1
		PIB5PA
		TCEAL8
		MID1
		ALDH1A2
		ECM1
		SIX3
		PLAGL1
		TM7SF2
		RNF5P1
		LOC728689
		CDGAP
		EGR2
		SH3KBP1
		SMAD7
		RHBDL3
		SRD5A2L
		APAF1
		ARMC4
		HS.345461
		SETD6
		KCNK1
		SLCO1A2
		FLJ12649
		MTUS1
		PEX6
		KIAA0746
		MSL3L1
		PSTPIP2
		DPH5
		C1ORF21
		TNC
		TYW3
		ITGB1BP1
		CRYAA
		LOC220433
		AGTRL1
		HGD
		ZNF491
		BCORL1
		FLJ31568
		AXIN2
		LOC644366
		RUSC1
		FOXA1
		FNDC5
		JARID1D
		DOCK10
		DKFZP564J102
		HS.86937
		HS.8038
		HK2
		GPSM3
		DNAH9
		IRX2
		DLX5
		ABCD1
		ETS1
		TTYH2
		IKBKE
		UNCX4.1
		METTL7A
		SCML1
		HS.96917
		CLYBL
		HS.126022
		CCND2
		COL6A3
		CAMKK2
		PHACS
		HS.66187
		KCTD12
		FLJ33590
		ZNF662
		GALNAC4S-6ST
		TBCD
		HS.560863
		ST7
		TMEM31
		FLJ31132
		PRKCA
		UTX
		SEMA3C
		TCEAL1
hESC	681	ANKRD45
		SNORD115-11
		CREB3L1
		HPSE2
		PLCE1
		BBOX1
		STOX1
		C1orf85
		HSD17B2
		LMAN1
		RNU5E
		TRIB3
		LOC388022
		HLA-DRB4
		SLC15A2
		HEPH
		HLA-DRB5
		TMEM39A
		KIAA1199
		HOXA13
		NFIA
		MNS1
		SLC25A14
		UBA1
		DKK2
		CACNG5
		LHFPL2
		GLT8D2
		GPC5
		AGBL4
		CPNE4
		SNORD115-44
		AP1S2
		CECR2
		SEL1L3
		KCNA1
		SNORD115-6
		SNORD115-26
		WNT8B
		DNAJC15
		SLFN12
		SCUBE3
		STK17A
		CNPY4
		ALX1
		MAOA
		PABPC5
		FRRS1
		CTSL2
		BTN3A1
		CYorf15B
		P2RX3
		FNDC1
		CD82
		EMILIN1
		ATP11C
		PCK2
		HLA-DRA
		MMP15
		ADAM23
		POTEG
		P704P
		B3GALT5
		SERF1A
		MRGPRF
		PHF16
		KDM6A
		OVOS
		LRRTM3
		TFAP2B
		OCRL
		NEBL
		RARB
		LOC349196
		ARAP1
		MED14
		OSR2
		ALDH1L2
		SRD5A2
		TENC1
		ZNF711
		SH3PXD2A
		SPINK5
		MEGF10
		KLF4
		PRRX1
		CXorf50B
		IDS
		CDHR1
		SFRP2
		OSBPL10
		MIR199A2
		RPE65
		PDGFRB
		SVIL
		ADCY3
		KIAA1161
		CXorf23
		SLA
		RGS20
		FYN
		PREX2
		PI15
		NAIP
		DCT
		KIT
		NFKBIZ
		HAND2
		BICD1
		TNNT2
		PHGDH
		XIAP
		SECTM1
		DOPEY2
		ACBD7
		BMP7
		C1QTNF7
		LPPR4
		PPFIBP1
		FAM49A
		HOXA5
		MICA
		C6orf48
		RNF150
		FOXN2
		ITGA6
		USP11
		FAM72D
		C2orf14
		NPY1R
		GABRG3
		DEPDC6
		SMS
		FAM199X
		TNFRSF19
		MAB21L2
		SLC44A5
		PODXL
		TRPC4
		SNCA
		CNTN5
		ARHGAP26
		EPSTI1
		TRHDE
		EPB41L3
		LAMA1
		SLC7A11
		AIF1L
		ITGA2
		ZIC3
		EOMES
		KANK4
		NTS
		SPTLC3
		NLGN3
		GYG2
		CNKSR2
		PKP2
		CA12
		CPZ
		SAMD5
		LRRFIP1
		EPHB1
		SLC2A1
		RPH3A
		PTGER4
		SLC22A3
		UCP2
		PDE7B
		FOXG1
		BNC1
		TRIM24
		SLCO1C1
		OLFM2
		ASPN
		MMP11
		CDH3
		CASQ1
		LOC388796
		GGH
		HEBP1
		UBASH3B
		CITED2
		FLT1
		F2RL2
		EMID2
		CRABP2
		BRCA2
		PLCH1
		PTGER2
		HS3ST3B1
		ZNF717
		MFGE8
		HDHD1A
		PGF
		CHD7
		MIR214
		RHOU
		POTEF
		TUBB4
		ITGBL1
		THSD7A
		LHX4
		POTEC
		ZMAT1
		NDRG1
		HOXD10
		FXYD5
		WNT2
		IGFBP6
		DDX3Y
		DBI
		APOOL
		ZNRF3
		GBP1
		PALMD
		TAX1BP3
		AKAP12
		IPCEF1
		CD74
		APOD
		NELF
		APOO
		ARMCX1
		CAPS2
		MGC24103
		RASL11B
		ELMO1
		LRP2
		UNC13A
		C7orf16
		CHST7
		MYCN
		TBX18
		EIF4EBP1
		NTF3
		PSMD10
		WDR44
		C6orf142
		SOX14
		MFAP2
		KGFLP1
		CAMK4
		ARSD
		FGF5
		GAS2
		PDE10A
		CELF2
		TFAP2A
		FGF10
		MBNL3
		PHEX
		SOX6
		SGCD
		TMEM108
		COL4A6
		KRT19
		GPR85
		P4HA1
		FLRT3
		GDPD2
		VCAN
		ADAMTS3
		GRM7
		STS
		EIF1AY
		ZNF560
		LOX
		TGFBR3
		TAB3
		ILDR2
		LRRN4CL
		NEUROD6
		LPL
		CAT
		CUL7
		CCRL1
		FAM78B
		CELSR2
		TMEM133
		KIRREL
		PDGFRA
		DMD
		ADCY2
		DLC1
		MIR199A1
		SPRY4
		KCNH7
		NUAK2
		PLA2G16
		SEMA3F
		PLEKHG1
		PREX1
		PIP5K1B
		SLCO5A1
		ATP8A2
		PDCD1LG2
		LOC554202
		HOXA11
		KIAA1462
		SHOX2
		SFMBT1
		HIBADH
		FLJ43390
		TSPAN4
		HOXA6
		ARHGAP24
		JPH1
		PCDHB5
		TMEM132D
		OBFC2A
		SLIT2
		IFITM1
		BPI
		SERPINA3
		ATPBD4
		GAS6
		HLA-DRB3
		TMTC1
		NRK
		POTEB
		RGS7BP
		PEAR1
		ZFY
		WNT7B
		SFXN5
		PHLDB2
		NDP
		C6orf155
		MID2
		SYT16
		TWIST1
		SNORD115-32
		TMEM26
		CRB1
		LOC440173
		TBC1D8B
		PIPOX
		HGF
		ZNF503
		KCNE4
		SOX2
		CH25H
		COL12A1
		COMT
		NXPH2
		ZNF280D
		RBMS1
		TMEM54
		ALPK2
		PNP
		MLLT4
		HECW1
		MCTP1
		IQGAP2
		RCN3
		C3orf14
		LOC151009
		KIF26B
		IRS4
		SEC24D
		ARHGAP11A
		CHRDL1
		EPB41L4A
		ADD3
		MTM1
		TMEM204
		SYNE2
		FHL3
		NETO2
		C14orf23
		IRF1
		SYNPO2
		GK
		DUSP7
		LOC652811
		ZNF506
		CLDN11
		TIMP3
		ARPP21
		MXRA8
		ZNF704
		SNORD3A
		FAM5B
		TBX5
		DAB1
		NEDD4
		FMO4
		LOC158696
		SNTG1
		RAPH1
		CNTN4
		COL15A1
		PLEKHB1
		RBM24
		MYO1C
		C3orf64
		LEPRE1
		DDAH1
		PARVA
		MRAP2
		MYO5B
		SNORD115-20
		HSD17B11
		RNF180
		RAI14
		HOXB3
		FGD4
		REC8
		CFH
		ETS2
		POTEE
		AQP4
		C13orf36
		CITED1
		CORO2B
		SERPINB7
		NUPR1
		RGAG4
		IL31RA
		HSPA4L
		SMAGP
		PLXNC1
		MIR622
		TSHZ2
		MTTP
		C8orf79
		HDAC9
		PTGFR
		STOX2
		MSX2
		ABCC4
		NR2E1
		CYP4V2
		ABCD2
		NEK7
		POLA1
		OXCT1
		EYA1
		SERPINB2
		RALGAPA2
		WDR17
		SIM1
		LIMA1
		TMEM47
		TBC1D2B
		LYST
		WWC1
		GLB1L2
		SPON1
		RAB23
		ELN
		WARS
		LPCAT2
		HPS3
		KIAA1244
		EDNRB
		SLIT3
		RGS7
		NYNRIN
		GRIN2B
		SCGN
		ETV4
		SRGAP2
		SPATA6
		CLVS2
		PRKX
		NPR3
		CPM
		PRPS1
		SIPA1L1
		OXR1
		DGKB
		GBP2
		AGPAT4
		TM4SF18
		ABI3BP
		ATP1B2
		PYCR1
		C14orf162
		PGM5P2
		WDR49
		MIR30C2
		ADAMTS20
		SUMF2
		DIRAS2
		WBSCR17
		LCTL
		GABRA2
		KLHL4
		CDHR3
		USP53
		TMEM106A
		SLC24A2
		CDKL2
		CAMK2N1
		TES
		GRB14
		RP2
		LARP6
		FMO1
		FBN1
		KDELR3
		MGMT
		TBX15
		SNTB2
		PDE1A
		FGF14
		PRICKLE2
		CDC7
		SEMA6A
		MVP
		SNORD115-12
		C21orf15
		NUP210
		SLC4A10
		NPY5R
		CPNE8
		PDPN
		KIAA1324L
		C9orf64
		NBLA00301
		KDR
		EDIL3
		ASAM
		FLJ16423
		PEX2
		AQP7P1
		MIR145
		SNORD35A
		NCKAP5
		GPR37
		TTR
		LRRC55
		TMSB15B
		SERINC5
		PRSS12
		INHBA
		SP100
		FAM198B
		PPEF1
		PYGL
		LRRK1
		PCGF5
		SOX5
		PRKG1
		DGKI
		RASGRP1
		AKAP1
		ZNF238
		LRCH2
		GSPT2
		ZBTB33
		CHST9
		CXorf57
		ZDHHC9
		HOXC9
		ARRDC3
		SDK1
		SDC1
		DDIT3
		FAM46A
		OSR1
		PXDNL
		TBR1
		TSHZ3
		PAMR1
		SNORD56B
		LHFPL1
		FBXL21
		SPIRE1
		LGI1
		IAH1
		ARAP2
		GPR50
		LDB2
		NECAB1
		EHD3
		CSAD
		EFNB2
		RECK
		C21orf62
		SIX4
		FGF18
		BAG2
		SHROOM3
		SNRPN
		CELSR1
		TMEM164
		LRRC7
		PCDHB16
		PPM1L
		ANKRD29
		CXCL1
		SNORD115-42
		STEAP2
		SGMS2
		PPAP2B
		NEUROG2
		BICC1
		MIR503
		SNORD115-1
		NPR2
		PROM1
		FLRT2
		FAT3
		HOXA9
		ITM2A
		MGAT4A
		OLFML2B
		LRRN3
		MSRA
		TLR4
		CLVS1
		GBP3
		VCAM1
		RBMS3
		CAP2
		STAT2
		ARHGEF6
		RGS6
		ZNF680
		MTSS1
		ANGPTL2
		HEY2
		LY6E
		FAM190A
		ENPP1
		CXCL6
		C6orf59
		NES
		ERCC6L
		PON2
		LOC100128868
		TCP11L2
		SLFN5
		SIX1
		SPATA13
		BMPR1B
		NCRNA00183
		FOXD1
		NLGN4Y
		GPRC5B
		GKAP1
		KDM5D
		CSAG2
		DDR1
		PTGS1
		PMEPA1
		DCC
		ZNF37A
		DOCK3
		THSD4
		PRICKLE1
		FAM70A
		HIP1
		CYorf15A
		TRPS1
		B3GALT1
		CRISPLD2
		GATM
		GABRA3
		ABHD6
		USP44
		CP
		OLFML1
		ATP10B
		FUNDC1
		ZNF562
		FMN2
		ARMCX2
		PARM1
		ELAVL3
		PTGIS
		ODZ4
		MAMLD1
		PLSCR3
		FBLN5
		ARNT2
		IL11RA
		EXOC6
hFetal Brain	1953	FAM38B
		RIT2
		PNMA1
		CD44
		MMP2
		PAX7
		RALYL
		GPR98
		C15orf27
		KLHL13
		OSTCL
		TACC2
		BF346224
		EDN1
		GLT1D1
		A_33_P3391803
		WASF1
		PFKP
		ABCC6
		KLHL2
		TMEM151A
		HYMAI
		LOC285758
		TMC4
		XR_018458
		PPP1R14A
		GDF15
		CYCS
		NAP1L2
		LOC157562
		EPB41L4B
		CCNI
		NTSR1
		MITF
		CPXM2
		LOC100506886
		A_24_P401601
		IGF2BP3
		STK32C
		MLF1IP
		CCNB1
		ZEB1
		TMX4
		DIRAS1
		AATK
		SLC4A8
		KIAA1486
		LOC283392
		NOSTRIN
		PHYHIP
		CASP6
		PCSK1
		GRM2
		NR4A2
		KNDC1
		IPO9
		LRRN2
		TMEM132E
		ANP32E
		FRY
		ENST00000356370
		CTAGE5
		SERPINF1
		PTPN20B
		HSD11B2
		BRCA1
		S1PR2
		BSN
		PAPSS2
		POU3F1
		SMO
		UTRN
		CNN1
		C11orf93
		ANXA3
		ZIC2
		CPNE5
		TERF2IP
		FEV
		COL1A1
		SLC8A1
		NCRNA00173
		CA11
		PRDM2
		C1orf61
		ANLN
		SRRM4
		SSTR2
		BIRC5
		PNMA6A
		WHSC1
		ENST00000448179
		ANO5
		ANKRD6
		C16orf45
		DCP_22_2
		GHR
		KCNC1
		C10orf125
		STAU2
		CNGA3
		NAT8L
		RIPK4
		KNTC1
		CTDSP2
		MYL12A
		IL17RC
		GIMAP1
		HIST1H1E
		ISM1
		CEP170
		GATA6
		PF4
		CCDC41
		A_24_P230057
		GYPC
		ST8SIA4
		C3
		PLEKHG4
		ENST00000424852
		SLCO2A1
		HIST1H2AD
		FRMD5
		TMEM98
		C1orf216
		CDK1
		N4BP2L2
		TRIM2
		SLC6A7
		LAMP3
		DKFZP434I0714
		UGT2B10
		OR7E37P
		SLC16A5
		PLXNA1
		LLGL2
		SYT12
		PIRT
		RBFOX1
		FZD9
		CAMTA1
		MIMT1
		MYO15B
		LRRC4C
		SH2B2
		SC4MOL
		FAM162B
		NUP37
		RAB3A
		PPP1R9A
		C1QL1
		TMEM151B
		CDCA4
		LIMD1
		NPM1
		C14orf132
		ENST00000497769
		PTRF
		TSPYL4
		ADRA2A
		ASS1
		PPP2R5A
		NCDN
		LOC644662
		SPTBN1
		GUCA1B
		GHRL
		PTPN5
		PPFIA3
		A_33_P3333985
		NUCB1
		BAMBI
		GPR19
		C17orf69
		LOC100505880
		GMFG
		MT3
		KCNE3
		PLD6
		PPBP
		MYO5C
		LIF
		BACE2
		SLITRK4
		ACOT7
		ZNF395
		HIST1H2BL
		RIIAD1
		PRINS
		LOC100132707
		NCAM1
		LOC284244
		ACADL
		AGT
		CLSTN2
		NACAD
		GDAP1L1
		TMEM125
		TKTL1
		CHRNB2
		SEZ6
		NANOS3
		FCGBP
		CSDA
		ECEL1
		CLDN6
		SLC10A4
		CMTM3
		CDH8
		HIST1H1A
		PNOC
		ENHO
		ITPRIPL2
		COLEC11
		LTBR
		SLAIN1
		SLC39A5
		A_33_P3255046
		AURKA
		OR2A9P
		AHNAK
		PTGER1
		KIF14
		PERP
		FAM175A
		FN1
		LPIN3
		MAD2L1
		RBPMS
		C11orf20
		RSPO2
		CAMSAP1
		DGKD
		NMNAT2
		SORCS2
		PGM2L1
		DCP_22_0
		ARHGEF16
		ACSF2
		SCHIP1
		PLK5P
		MMP23B
		SNN
		SH3D19
		AURKB
		LOC399753
		GABBR1
		RAB38
		SCN3A
		RIC3
		PPARGC1A
		KCNJ6
		A_33_P3362812
		CASP5
		RNF182
		FSTL5
		SNAI1
		EIF4E2
		PHF21B
		KIF25
		TTC13
		YWHAH
		RDX
		CELSR3
		FOXL1
		HOXB8
		CSRP1
		ZFP36
		POC1A
		LIN28B
		NTM
		APBA2
		FLJ13773
		FRMPD4
		TCF21
		C5
		PAQR3
		NECAB2
		ATP2B2
		MGC16121
		FBLL1
		FST
		BEX2
		PSD2
		CAV3
		FAM3B
		ESPNL
		ASTN2
		SCRN1
		CCL14
		KLF2
[truncated: 1,662 more rows]
