# Supplementary material for: Familial Dysautonomia (FD) Human Embryonic Stem Cell Derived PNS Neurons Reveal that Synaptic Vesicular and Neuronal Transport Genes Are Directly or Indirectly Affected by IKBKAP Downregulation
Source: PLoS One. 2015 Oct 5;10(10):e0138807. doi: 10.1371/journal.pone.0138807 (PMC4593545; doi:10.1371/journal.pone.0138807)
Supplement: S4 Table — (XLSX) [file pone.0138807.s010.xlsx]

## Sheet: sTable 3
		Detailes of gene in GO analysis of differential gene expression between WT and FD neurons
GO Term		Number of genes	Gene names
	process
	Downregulated genes
GO:0007268	synaptic transmission	35	GNG3 - guanine nucleotide binding protein (g protein)	gamma 3	GABBR2 - gamma-aminobutyric acid (gaba) b receptor	2	GNG4 - guanine nucleotide binding protein (g protein)	gamma 4	NEFL - neurofilament	light polypeptide	KIF5A - kinesin family member 5a	FGF12 - fibroblast growth factor 12	KCNK10 - potassium channel	subfamily k	member 10	SYT1 - synaptotagmin i	PLCB1 - phospholipase c	beta 1 (phosphoinositide-specific)	DLG2 - discs	large homolog 2 (drosophila)	CACNG4 - calcium channel	voltage-dependent	gamma subunit 4	GNG2 - guanine nucleotide binding protein (g protein)	gamma 2	CAMK2B - calcium/calmodulin-dependent protein kinase ii beta	SYN2 - synapsin ii	KCNQ3 - potassium voltage-gated channel	kqt-like subfamily	member 3	SNAP25 - synaptosomal-associated protein	25kda	GABRG2 - gamma-aminobutyric acid (gaba) a receptor	gamma 2	GRIA1 - glutamate receptor	ionotropic	ampa 1	KIF1B - kinesin family member 1b	CARTPT - cart prepropeptide	GABRB3 - gamma-aminobutyric acid (gaba) a receptor	beta 3	CACNA1B - calcium channel	voltage-dependent	n type	alpha 1b subunit	ADCY1 - adenylate cyclase 1 (brain)	GRIK1 - glutamate receptor	ionotropic	kainate 1
GO:0007186	G-protein coupled receptor signaling pathway	21	GABBR2 - gamma-aminobutyric acid (gaba) b receptor		GNG3 - guanine nucleotide binding protein (g protein)	gamma 3	SCG5 - secretogranin v (7b2 protein)	GNG4 - guanine nucleotide binding protein (g protein)	gamma 4	BAI3 - brain-specific angiogenesis inhibitor 3	GNAO1 - guanine nucleotide binding protein (g protein)	alpha activating activity polypeptide o	PLCB1 - phospholipase c	beta 1 (phosphoinositide-specific)	GNAL - guanine nucleotide binding protein (g protein)	alpha activating activity polypeptide	olfactory type	GPR56 - g protein-coupled receptor 56	FZD3 - frizzled family receptor 3	GNG2 - guanine nucleotide binding protein (g protein)	gamma 2	CHRM3 - cholinergic receptor	muscarinic 3	GPR12 - g protein-coupled receptor 12	GAP43 - growth associated protein 43	SORCS1 - sortilin-related vps10 domain containing receptor 1	GABRG2 - gamma-aminobutyric acid (gaba) a receptor	gamma 2	HMP19 - hmp19 protein	CARTPT - cart prepropeptide	CNR1 - cannabinoid receptor 1 (brain)	ADCY1 - adenylate cyclase 1 (brain)	XPR1 - xenotropic and polytropic retrovirus receptor 1]
GO:0007411	axon guidance	17	KIF5C - kinesin family member 5c	CNTN2 - contactin 2 (axonal)	KIAA1598 - kiaa1598	FEZ1 - fasciculation and elongation protein zeta 1 (zygin i)	NRCAM - neuronal cell adhesion molecule	FZD3 - frizzled family receptor 3	CLASP2 - cytoplasmic linker associated protein 2	DCX - doublecortin	KCNQ3 - potassium voltage-gated channel	kqt-like subfamily	member 3	CDH4 - cadherin 4	type 1	r-cadherin (retinal)	ST8SIA2 - st8 alpha-n-acetyl-neuraminide alpha-2	8-sialyltransferase 2	PLXNA2 - plexin a2	DPYSL5 - dihydropyrimidinase-like 5	ANK2 - ankyrin 2	neuronal	LHX2 - lim homeobox 2	ODZ2 - odz	odd oz/ten-m homolog 2 (drosophila)	NCAN - neurocan]
GO:0050804	regulation of synaptic transmission	11	GRIK1 - glutamate receptor	ionotropic	kainate 1	CALB1 - calbindin 1	28kda	CNTN2 - contactin 2 (axonal)	GRM3 - glutamate receptor	metabotropic 3	GPM6B - glycoprotein m6b	CTNND2 - catenin (cadherin-associated protein)	delta 2 (neural plakophilin-related arm-repeat protein)	CAMK2B - calcium/calmodulin-dependent protein kinase ii beta	CNR1 - cannabinoid receptor 1 (brain)	SYP - synaptophysin	S100B - s100 calcium binding protein b	LRP8 - low density lipoprotein receptor-related protein 8	apolipoprotein e receptor]
GO:0007409	axonogenesis	9	APC - adenomatous polyposis coli	PAK3 - p21 protein (cdc42/rac)-activated kinase 3	NRCAM - neuronal cell adhesion molecule	BHLHE22 - basic helix-loop-helix family	member e22	MAP2 - microtubule-associated protein 2	PTPRZ1 - protein tyrosine phosphatase	receptor-type	z polypeptide 1	ADCY1 - adenylate cyclase 1 (brain)	DCX - doublecortin	S100B - s100 calcium binding protein b]
GO:0001764	neuron migration	9	NTRK3 - neurotrophic tyrosine kinase	receptor	type 3	GPM6A - glycoprotein m6a	CNTN2 - contactin 2 (axonal)	FGF13 - fibroblast growth factor 13	NRCAM - neuronal cell adhesion molecule	FZD3 - frizzled family receptor 3	MARK1 - map/microtubule affinity-regulating kinase 1	DNER - delta/notch-like egf repeat containing	DCX - doublecortin]
GO:0001508	regulation of action potential	6	KCNIP1 - kv channel interacting protein 1	ANK2 - ankyrin 2	neuronal	CNR1 - cannabinoid receptor 1 (brain)	SCN9A - sodium channel	voltage-gated	type ix	alpha subunit	SCN1A - sodium channel	voltage-gated	type i	alpha subunit	DPP6 - dipeptidyl-peptidase 6]
GO:0071377	cellular response to glucagon stimulus	5	GNG3 - guanine nucleotide binding protein (g protein)	gamma 3	GNG4 - guanine nucleotide binding protein (g protein)	gamma 4	GNG2 - guanine nucleotide binding protein (g protein)	gamma 2	ADCY1 - adenylate cyclase 1 (brain)	PRKAR2B - protein kinase	camp-dependent	regulatory	type ii	beta]
GO:0007026	negative regulation of microtubule depolymerization	4	APC - adenomatous polyposis coli	FGF13 - fibroblast growth factor 13	MAP6 - microtubule-associated protein 6	CLASP2 - cytoplasmic linker associated protein 2]
	Upregulated genes
GO:0007155	cell adhesion	25	CXCL12 - chemokine (c-x-c motif) ligand 12	COL14A1 - collagen	type xiv	alpha 1	ISLR - immunoglobulin superfamily containing leucine-rich repeat	LOXL2 - lysyl oxidase-like 2	MPZL2 - myelin protein zero-like 2	NID2 - nidogen 2 (osteonidogen)	PGM5 - phosphoglucomutase 5	COL3A1 - collagen	type iii	alpha 1	PCDH18 - protocadherin 18	ROR2 - receptor tyrosine kinase-like orphan receptor 2	DDR2 - discoidin domain receptor tyrosine kinase 2	FZD7 - frizzled family receptor 7	POSTN - periostin	osteoblast specific factor	LAMA4 - laminin	alpha 4	LAMA2 - laminin	alpha 2	LAMB1 - laminin	beta 1	SVEP1 - sushi	von willebrand factor type a	egf and pentraxin domain containing 1	COL5A1 - collagen	type v	alpha 1	EGFL6 - egf-like-domain	multiple 6	COL6A6 - collagen	type vi	alpha 6	COL16A1 - collagen	type xvi	alpha 1	NID1 - nidogen 1	MFAP4 - microfibrillar-associated protein 4	THBS1 - thrombospondin 1	CDH11 - cadherin 11	type 2	ob-cadherin (osteoblast)]
GO:0030335	positive regulation of cell migration	14	CXCL12 - chemokine (c-x-c motif) ligand 12	WNT11 - wingless-type mmtv integration site family	member 11	LAMB1 - laminin	beta 1	EDNRA - endothelin receptor type a	VEGFC - vascular endothelial growth factor c	PYCARD - pyd and card domain containing	LPAR1 - lysophosphatidic acid receptor 1	MMP14 - matrix metallopeptidase 14 (membrane-inserted)	DAB2 - disabled homolog 2	mitogen-responsive phosphoprotein (drosophila)	SNAI2 - snail homolog 2 (drosophila)	THBS1 - thrombospondin 1	ROR2 - receptor tyrosine kinase-like orphan receptor 2	DDR2 - discoidin domain receptor tyrosine kinase 2	BMP4 - bone morphogenetic protein 4]
GO:0030199	collagen fibril organization	9	COL5A2 - collagen	type v	alpha 2	COL14A1 - collagen	type xiv	alpha 1	COL1A2 - collagen	type i	alpha 2	COL3A1 - collagen	type iii	alpha 1	SERPINH1 - serpin peptidase inhibitor	clade h (heat shock protein 47)	member 1	(collagen binding protein 1)	LUM - lumican	LOXL2 - lysyl oxidase-like 2	COL5A1 - collagen	type v	alpha 1	DDR2 - discoidin domain receptor tyrosine kinase 2]
GO:0000904	cell morphogenesis involved in differentiation	8	HMGA2 - high mobility group at-hook 2	DAB2 - disabled homolog 2	mitogen-responsive phosphoprotein (drosophila)	LAMB1 - laminin	beta 1	SNAI2 - snail homolog 2 (drosophila)	ID1 - inhibitor of dna binding 1	dominant negative helix-loop-helix protein	LOXL2 - lysyl oxidase-like 2	FZD7 - frizzled family receptor 7	BMP4 - bone morphogenetic protein 4]
GO:0010811	positive regulation of cell-substrate adhesion	7	SDC4 - syndecan 4	NID1 - nidogen 1	DAB2 - disabled homolog 2	mitogen-responsive phosphoprotein (drosophila)	NDNF - neuron-derived neurotrophic factor	FBLN2 - fibulin 2	THBS1 - thrombospondin 1	EGFL6 - egf-like-domain	multiple 6]
GO:0071230	cellular response to amino acid stimulus	5	COL5A2 - collagen	type v	alpha 2	COL16A1 - collagen	type xvi	alpha 1	COL1A2 - collagen	type i	alpha 2	COL3A1 - collagen	type iii	alpha 1	SOCS1 - suppressor of cytokine signaling 1]
GO:0007223	Wnt receptor signaling pathway, calcium modulating pathway	4	FZD1 - frizzled family receptor 1	FZD2 - frizzled family receptor 2	ROR2 - receptor tyrosine kinase-like orphan receptor 2	FZD7 - frizzled family receptor 7]
GO:0032964	collagen biosynthetic process	3	COL3A1 - collagen	type iii	alpha 1	SERPINH1 - serpin peptidase inhibitor	clade h (heat shock protein 47)	member 1	(collagen binding protein 1)	COL5A1 - collagen	type v	alpha 1]
GO:0007199	G-protein coupled receptor signaling pathway coupled to cGMP nucleotide second messenger	3	FZD1 - frizzled family receptor 1	FZD2 - frizzled family receptor 2	FZD7 - frizzled family receptor 7]
GO:0018277	protein deamination	2	LOXL1 - lysyl oxidase-like 1	LOXL2 - lysyl oxidase-like 2]
	Function
	Downregulated genes
GO:0008092	cytoskeletal protein binding	23	ADD2 - adducin 2 (beta)	REEP1 - receptor accessory protein 1	APC - adenomatous polyposis coli	MYO5A - myosin va (heavy chain 12	myoxin)	FHOD3 - formin homology 2 domain containing 3	FEZ1 - fasciculation and elongation protein zeta 1 (zygin i)	NRCAM - neuronal cell adhesion molecule	FGF13 - fibroblast growth factor 13	ATCAY - ataxia	cerebellar	cayman type	MAP6 - microtubule-associated protein 6	TMOD2 - tropomodulin 2 (neuronal)	MYO16 - myosin xvi	CAMK2B - calcium/calmodulin-dependent protein kinase ii beta	CLASP2 - cytoplasmic linker associated protein 2	DCX - doublecortin	MAP2 - microtubule-associated protein 2	PHACTR3 - phosphatase and actin regulator 3	KIF1B - kinesin family member 1b	ANK2 - ankyrin 2	neuronal	FRMD3 - ferm domain containing 3	SYNM - synemin	intermediate filament protein	SORBS2 - sorbin and sh3 domain containing 2	S100B - s100 calcium binding protein b]
GO:0046873	metal ion transmembrane transporter activity	19	GPM6A - glycoprotein m6a	KCNK10 - potassium channel	subfamily k	member 10	ATP1A2 - atpase	na+/k+ transporting	alpha 2 polypeptide	KCND3 - potassium voltage-gated channel	shal-related subfamily	member 3	CACNG4 - calcium channel	voltage-dependent	gamma subunit 4	SCN9A - sodium channel	voltage-gated	type ix	alpha subunit	SLC9A7 - solute carrier family 9	subfamily a (nhe7	cation proton antiporter 7)	member 7	NALCN - sodium leak channel	non-selective	KCNQ3 - potassium voltage-gated channel	kqt-like subfamily	member 3	CACNA1E - calcium channel	voltage-dependent	r type	alpha 1e subunit	SLC1A2 - solute carrier family 1 (glial high affinity glutamate transporter)	member 2	KCNIP1 - kv channel interacting protein 1	TRPM3 - transient receptor potential cation channel	subfamily m	member 3	CACNG7 - calcium channel	voltage-dependent	gamma subunit 7	TTYH1 - tweety homolog 1 (drosophila)	NIPA1 - non imprinted in prader-willi/angelman syndrome 1	SLC9A6 - solute carrier family 9	subfamily a (nhe6	cation proton antiporter 6)	member 6	CACNA1B - calcium channel	voltage-dependent
GO:0005516	calmodulin binding	12	ADD2 - adducin 2 (beta)	GAP43 - growth associated protein 43	MYO5A - myosin va (heavy chain 12	myoxin)	PDE1C - phosphodiesterase 1c	calmodulin-dependent 70kda	CASK - calcium/calmodulin-dependent serine protein kinase (maguk family)	MAP6 - microtubule-associated protein 6	SYT1 - synaptotagmin i	PLCB1 - phospholipase c	beta 1 (phosphoinositide-specific)	CAMKV - cam kinase-like vesicle-associated	CAMK2B - calcium/calmodulin-dependent protein kinase ii beta	MAP2 - microtubule-associated protein 2	ADCY1 - adenylate cyclase 1 (brain)]
GO:0022843	voltage-gated cation channel activity	8	CACNG7 - calcium channel	voltage-dependent	gamma subunit 7	KCND3 - potassium voltage-gated channel	shal-related subfamily	member 3	CACNG4 - calcium channel	voltage-dependent	gamma subunit 4	CACNA1B - calcium channel	voltage-dependent	n type	alpha 1b subunit	SCN9A - sodium channel	voltage-gated	type ix	alpha subunit	SCN1A - sodium channel	voltage-gated	type i	alpha subunit	CACNA1E - calcium channel	voltage-dependent	r type	alpha 1e subunit	KCNQ3 - potassium voltage-gated channel	kqt-like subfamily	member 3]
GO:0003777	microtubule motor activity	6	KIF5C - kinesin family member 5c	KIF5A - kinesin family member 5a	KIF1A - kinesin family member 1a	KIF21B - kinesin family member 21b	KIF1B - kinesin family member 1b	KIF21A - kinesin family member 21a]
GO:0004971	alpha-amino-3-hydroxy-5-methyl-4-isoxazole propionate selective glutamate receptor activity	3	GRIA2 - glutamate receptor	ionotropic	ampa 2	GRIA3 - glutamate receptor	ionotropic	ampa 3	GRIA1 - glutamate receptor	ionotropic	ampa 1]
GO:0015277	kainate selective glutamate receptor activity	3	GRIK1 - glutamate receptor	ionotropic	kainate 1	GRIA2 - glutamate receptor	ionotropic	ampa 2	GRIA1 - glutamate receptor	ionotropic	ampa 1]
GO:0007155	cell adhesion	25	CXCL12 - chemokine (c-x-c motif) ligand 12	COL14A1 - collagen	type xiv	alpha 1	ISLR - immunoglobulin superfamily containing leucine-rich repeat	LOXL2 - lysyl oxidase-like 2	MPZL2 - myelin protein zero-like 2	NID2 - nidogen 2 (osteonidogen)	PGM5 - phosphoglucomutase 5	COL3A1 - collagen	type iii	alpha 1	PCDH18 - protocadherin 18	ROR2 - receptor tyrosine kinase-like orphan receptor 2	DDR2 - discoidin domain receptor tyrosine kinase 2	FZD7 - frizzled family receptor 7	POSTN - periostin	osteoblast specific factor	LAMA4 - laminin	alpha 4	LAMA2 - laminin	alpha 2	LAMB1 - laminin	beta 1	SVEP1 - sushi	von willebrand factor type a	egf and pentraxin domain containing 1	COL5A1 - collagen	type v	alpha 1	EGFL6 - egf-like-domain	multiple 6	COL6A6 - collagen	type vi	alpha 6	COL16A1 - collagen	type xvi	alpha 1	NID1 - nidogen 1	MFAP4 - microfibrillar-associated protein 4	THBS1 - thrombospondin 1	CDH11 - cadherin 11	type 2	ob-cadherin (osteoblast)]
GO:0030335	positive regulation of cell migration	14	CXCL12 - chemokine (c-x-c motif) ligand 12	WNT11 - wingless-type mmtv integration site family	member 11	LAMB1 - laminin	beta 1	EDNRA - endothelin receptor type a	VEGFC - vascular endothelial growth factor c	PYCARD - pyd and card domain containing	LPAR1 - lysophosphatidic acid receptor 1	MMP14 - matrix metallopeptidase 14 (membrane-inserted)	DAB2 - disabled homolog 2	mitogen-responsive phosphoprotein (drosophila)	SNAI2 - snail homolog 2 (drosophila)	THBS1 - thrombospondin 1	ROR2 - receptor tyrosine kinase-like orphan receptor 2	DDR2 - discoidin domain receptor tyrosine kinase 2	BMP4 - bone morphogenetic protein 4]
GO:0030199	collagen fibril organization	9	COL5A2 - collagen	type v	alpha 2	COL14A1 - collagen	type xiv	alpha 1	COL1A2 - collagen	type i	alpha 2	COL3A1 - collagen	type iii	alpha 1	SERPINH1 - serpin peptidase inhibitor	clade h (heat shock protein 47)	member 1	(collagen binding protein 1)	LUM - lumican	LOXL2 - lysyl oxidase-like 2	COL5A1 - collagen	type v	alpha 1	DDR2 - discoidin domain receptor tyrosine kinase 2]
GO:0000904	cell morphogenesis involved in differentiation	8	HMGA2 - high mobility group at-hook 2	DAB2 - disabled homolog 2	mitogen-responsive phosphoprotein (drosophila)	LAMB1 - laminin	beta 1	SNAI2 - snail homolog 2 (drosophila)	ID1 - inhibitor of dna binding 1	dominant negative helix-loop-helix protein	LOXL2 - lysyl oxidase-like 2	FZD7 - frizzled family receptor 7	BMP4 - bone morphogenetic protein 4]
GO:0010811	positive regulation of cell-substrate adhesion	7	SDC4 - syndecan 4	NID1 - nidogen 1	DAB2 - disabled homolog 2	mitogen-responsive phosphoprotein (drosophila)	NDNF - neuron-derived neurotrophic factor	FBLN2 - fibulin 2	THBS1 - thrombospondin 1	EGFL6 - egf-like-domain	multiple 6]
GO:0071230	cellular response to amino acid stimulus	5	COL5A2 - collagen	type v	alpha 2	COL16A1 - collagen	type xvi	alpha 1	COL1A2 - collagen	type i	alpha 2	COL3A1 - collagen	type iii	alpha 1	SOCS1 - suppressor of cytokine signaling 1]
GO:0007223	Wnt receptor signaling pathway, calcium modulating pathway	4	FZD1 - frizzled family receptor 1	FZD2 - frizzled family receptor 2	ROR2 - receptor tyrosine kinase-like orphan receptor 2	FZD7 - frizzled family receptor 7]
GO:0032964	collagen biosynthetic process	3	COL3A1 - collagen	type iii	alpha 1	SERPINH1 - serpin peptidase inhibitor	clade h (heat shock protein 47)	member 1	(collagen binding protein 1)	COL5A1 - collagen	type v	alpha 1]
GO:0007199	G-protein coupled receptor signaling pathway coupled to cGMP nucleotide second messenger	3	FZD1 - frizzled family receptor 1	FZD2 - frizzled family receptor 2	FZD7 - frizzled family receptor 7]
GO:0018277	protein deamination	2	LOXL1 - lysyl oxidase-like 1	LOXL2 - lysyl oxidase-like 2]
	Upregulated genes
GO:0005509	calcium ion binding	23	FKBP14 - fk506 binding protein 14	22 kda	EFEMP2 - egf containing fibulin-like extracellular matrix protein 2	EHD2 - eh-domain containing 2	SVEP1 - sushi	von willebrand factor type a	egf and pentraxin domain containing 1	FSTL1 - follistatin-like 1	HMCN1 - hemicentin 1	CD248 - cd248 molecule	endosialin	NID2 - nidogen 2 (osteonidogen)	PLSCR4 - phospholipid scramblase 4	FKBP7 - fk506 binding protein 7	EGFL6 - egf-like-domain	multiple 6	C1R - complement component 1	r subcomponent	C1S - complement component 1	s subcomponent	LTBP1 - latent transforming growth factor beta binding protein 1	MMP14 - matrix metallopeptidase 14 (membrane-inserted)	NID1 - nidogen 1	EFEMP1 - egf containing fibulin-like extracellular matrix protein 1	FBLN2 - fibulin 2	PCDH18 - protocadherin 18	THBS1 - thrombospondin 1	CDH11 - cadherin 11	type 2	ob-cadherin (osteoblast)	STAT6 - signal transducer and activator of transcription 6	interleukin-4 induced	FBLN1 - fibulin 1]
GO:0008201	heparin binding	10	POSTN - periostin	osteoblast specific factor	LXN - latexin	ADAMTS1 - adam metallopeptidase with thrombospondin type 1 motif	1	PCOLCE - procollagen c-endopeptidase enhancer	MDK - midkine (neurite growth-promoting factor 2)	FSTL1 - follistatin-like 1	NDNF - neuron-derived neurotrophic factor	THBS1 - thrombospondin 1	COL5A1 - collagen	type v	alpha 1	BMP4 - bone morphogenetic protein 4]
GO:0005518	collagen binding	9	PCOLCE - procollagen c-endopeptidase enhancer	COL14A1 - collagen	type xiv	alpha 1	NID1 - nidogen 1	DCN - decorin	SERPINH1 - serpin peptidase inhibitor	clade h (heat shock protein 47)	member 1	(collagen binding protein 1)	LUM - lumican	THBS1 - thrombospondin 1	DDR2 - discoidin domain receptor tyrosine kinase 2	NID2 - nidogen 2 (osteonidogen)]
GO:0005178	integrin binding	8	COL16A1 - collagen	type xvi	alpha 1	MMP14 - matrix metallopeptidase 14 (membrane-inserted)	COL3A1 - collagen	type iii	alpha 1	DAB2 - disabled homolog 2	mitogen-responsive phosphoprotein (drosophila)	LAMB1 - laminin	beta 1	THBS1 - thrombospondin 1	COL5A1 - collagen	type v	alpha 1	EGFL6 - egf-like-domain	multiple 6]
GO:0019838	growth factor binding	7	LTBP1 - latent transforming growth factor beta binding protein 1	COL1A2 - collagen	type i	alpha 2	COL3A1 - collagen	type iii	alpha 1	IGFBP4 - insulin-like growth factor binding protein 4	THBS1 - thrombospondin 1	COL5A1 - collagen	type v	alpha 1	KAZALD1 - kazal-type serine peptidase inhibitor domain 1]
GO:0017147	Wnt-protein binding	5	FZD1 - frizzled family receptor 1	FZD2 - frizzled family receptor 2	ROR1 - receptor tyrosine kinase-like orphan receptor 1	ROR2 - receptor tyrosine kinase-like orphan receptor 2	FZD7 - frizzled family receptor 7]
GO:0050840	extracellular matrix binding	5	OLFML2A - olfactomedin-like 2a	NID1 - nidogen 1	DCN - decorin	FBLN2 - fibulin 2	THBS1 - thrombospondin 1]
[truncated: 25 more columns]
