# Supplementary material for: Familial Dysautonomia (FD) Human Embryonic Stem Cell Derived PNS Neurons Reveal that Synaptic Vesicular and Neuronal Transport Genes Are Directly or Indirectly Affected by IKBKAP Downregulation
Source: PLoS One. 2015 Oct 5;10(10):e0138807. doi: 10.1371/journal.pone.0138807 (PMC4593545; doi:10.1371/journal.pone.0138807)
Supplement: S5 Table — The table shows the fold change of differential expression of specific genes within the group for calcium, potassium, and sodium gated channel genes between wt and FD hESC-derived PNS neurons. Only genes above 2-fold change are included in the list. (XLSX) [file pone.0138807.s011.xlsx]

## Sheet: Sheet1
Gene name	P value	Fold change
Calcium channels, voltage-dependent, N type
Downregulated genes
CACNA1B	0.00066	-2.0406
CACNG7	0.000659	-2.09812
CACNG4	7.07e-06	-2.44767
CACNG5	1.38e-05	-3.73961
CACNA1E	0.000938	-4.1536
Potassium channels
KCNMA1	0.000405	4.78125
KCNK2	0.000322	3.53903
KCNE4	7.75e-05	3.46253
KCNA1	0.003636	2.93274
Downregulated genes
KCNK10	0.000265	-2.02314
KCNQ3	0.000797	-2.22874
KCNIP1	5.9e-06	-3.10152
KCND3	2.29e-05	-3.64357
KCNH7	0.000379	-7.9015
Sodium channels, voltage-gated
SCN7A	0.000125	3.57523
SCN9A	0.000582	-2.21638
SCN1A	1.14e-06	-5.6783
Transient receptor potential cation channel/calcium
TRPC4	0.003014	-2.8379
TRPM3	0.000794	-2.42614
